# Supplementary material for: Insights into the microbiota profile of Pediculus humanus capitis using metagenomic next-generation sequencing and molecular detection of unexpected pathogen DNA in Hunan Province, China
Source: Parasit Vectors. 2026 May 27;19:298. doi: 10.1186/s13071-026-07471-5 (PMC13397650; doi:10.1186/s13071-026-07471-5)
Supplement: Supplementary file 3 — Supplementary Material 3. Table S1 Quality control results of the metagenomic DNA of each sample. Table S2 The total phyla predicted in CACB. Table S3 Relative abundance of bacteria species of CACB of Pediculus humanus capitis. Table S4 Relative abundance of eukaryote species of CACB of Pediculus humanus capitis. Table S5 Relative abundance of 39 viral species of clade A and clade B of Pediculus humanus capitis. Table S6 Relative abundance of 17 archaea species of clade A and clade B of Pediculus humanus capitis. [file 13071_2026_7471_MOESM3_ESM.xlsx]

## Sheet: Table S1
Table S1. Quality control results for metagenomic DNA of each sample.
Samplea	InsertSize(bp)b	RawDatac	CleanDatad	Clean Q20e	Clean Q30f	Clean GC(%)g	Effective (%)h
Clade A	350	4990.16	4973.23	93.1	85	27.8	99.7
Clade B	350	4666.06	4657.06	92.9	84.8	28.1	99.8
a Sample name b Use of the 350-base pair library c Raw data off the computer d Effective data obtained by filtering e Sequencing error rate in CleanData is < 0.01 (quality is the percentage of bases with a value > 20) f Sequencing error rate in CleanData is < 0.001 (quality is the percentage of bases with a value > 30) g GC proportion of the bases in CleanData h Percentage of valid data (CleanDat…

## Sheet: Table S2
Table S2. The total phyla predicted in CACB.
Phylum	Gene number
Candidatus Bathyarchaeota	1
Candidatus Heimdallarchaeota	2
Candidatus Korarchaeota	1
Candidatus Lokiarchaeota	1
Crenarchaeota	1
Euryarchaeota	18
Thaumarchaeota	3
Acidobacteria	11
Actinobacteria	38
Aquificae	3
Bacteroidetes	78
Balneolaeota	4
Calditrichaeota	1
Candidatus Atribacteria	1
Candidatus Blackburnbacteria	1
Candidatus Falkowbacteria	1
Candidatus Gottesmanbacteria	1
Candidatus Hydrogenedentes	1
Candidatus Kaiserbacteria	1
Candidatus Kuenenbacteria	1
Candidatus Magasanikbacteria	1
Candidatus Marinimicrobia	1
Candidatus Moranbacteria	1
Candidatus Nomurabacteria	1
Candidatus Omnitrophica	1
Candidatus Pacebacteria	1
Candidatus Raymondbacteria	1
Candidatus Riflebacteria	1
Candidatus Roizmanbacteria	1
Candidatus Shapirobacteria	3
Candidatus Spechtbacteria	1
Candidatus Tectomicrobia	1
Chlamydiae	7
Chlorobi	1
Chloroflexi	14
Cyanobacteria	80
Deinococcus-Thermus	4
Elusimicrobia	2
Firmicutes	85
Fusobacteria	1
Gemmatimonadetes	2
Lentisphaerae	2
Nitrospinae	2
Nitrospirae	3
Planctomycetes	11
Proteobacteria	2943
Spirochaetes	9
Synergistetes	1
Tenericutes	6
Verrucomicrobia	7
candidate division CPR2	1
Ascomycota	467
Basidiomycota	351
Blastocladiomycota	76
Chytridiomycota	768
Cryptomycota	114
Microsporidia	14
Mucoromycota	795
Zoopagomycota	301
Total	72982

## Sheet: Table S3
Table S3. Relative abundance of Bacteria species of CACB of Pediculus humanus capitis.
Species	Abundance
	Clade A	Clade B
Candidatus Riesia pediculicola	0.0273356	0.0177439
Piscirickettsia salmonis	0.0034395	0.0031027
Gammaproteobacteria bacterium 2W06	0.0009809	0.0010094
Pseudomonas monteilii	0.0008315	0.0008952
uncultured bacterium	0.0007626	0.0007667
Polyangium brachysporum	0.0003184	0.0005615
Tatumella sp. UCD-D_suzukii	0.0005481	0.0005408
Pseudomonas pelagia	0.0004737	0.0004731
Escherichia coli	0.0003881	0.0004206
Acinetobacter baumannii	0.0002771	0.000286
Endozoicomonas atrinae	0.0001798	0.000178
Candidatus Riesia pediculischaeffi	0.0001786	0.0001076
Pararhizobium sp. XC0140	0.0001608	0.0001574
Pseudomonas syringae	0.0001113	0.0001214
Entomoplasmatales bacterium EntAcro10	9.23e-05	0.0001086
Herbaspirillum rubrisubalbicans	0.0001067	0.0001052
Alphaproteobacteria bacterium TMED89	8.54e-05	8.21e-05
Synechococcus sp. TMED187	8.49e-05	7.84e-05
Butyricimonas sp. Marseille-P2440	6.89e-05	7.75e-05
Photorhabdus luminescens	7.59e-05	5.42e-05
uncultured Saccharopolyspora sp.	7.41e-05	7.5e-05
Ehrlichia minasensis	5.79e-05	6.23e-05
Endozoicomonas elysicola	5.09e-05	5.75e-05
Candidatus Hodgkinia cicadicola	5.63e-05	5.56e-05
Epulopiscium sp. SCG-B11WGA-EpuloA1	5.21e-05	5.6e-05
Bacillus soli	5.17e-05	5.57e-05
Candidatus Shapirobacteria bacterium CG03	5.34e-05	5.4e-05
Pseudoalteromonas sp. BMB	5.25e-05	4.03e-05
Rubritalea squalenifaciens	5.19e-05	5.18e-05
Sodalis-like endosymbiont of Proechinophthirus fluctus	4.98e-05	5.07e-05
Myxococcales bacterium 68-20	4.8e-05	4.87e-05
Marivirga tractuosa	4.36e-05	3.93e-05
Endozoicomonas ascidiicola	3.52e-05	4.31e-05
Tamlana sp. s12	4.1e-05	4.31e-05
Pelagibacteraceae bacterium TMED237	4.02e-05	4.29e-05
Chlamydiales bacterium SCGC AG-110-M15	3.05e-05	4.22e-05
Phormidium ambiguum	4.2e-05	4.11e-05
Aeromonas hydrophila	4e-05	4.13e-05
Lentisphaerae bacterium GWF2_44_16	4.08e-05	3.87e-05
Rhodothermaceae bacterium RA	2.71e-05	4.04e-05
bacterium TMED15	3.14e-05	4.04e-05
Pseudomonas sp. 2(2015)	2.8e-05	3.97e-05
Desulfobacteraceae bacterium 4572_88	3.31e-05	3.94e-05
Lactobacillus harbinensis	3.92e-05	3.52e-05
Anaplasma phagocytophilum	3.14e-05	3.9e-05
Rhizobium rhizosphaerae	3.71e-05	3.31e-05
marine bacterium AO1-C	3.67e-05	3.48e-05
Vibrio vulnificus	3.57e-05	3.6e-05
Plesiocystis pacifica	3.44e-05	3.56e-05
Sandaracinus amylolyticus	3.5e-05	3.43e-05
Lutibacter agarilyticus	3.48e-05	3.24e-05
bacterium TMED161	3.44e-05	3.4e-05
Gloeobacter violaceus	3.43e-05	3.28e-05
Vibrio parahaemolyticus	2.84e-05	3.38e-05
Chlamydia trachomatis	3.2e-05	2.89e-05
Tolypothrix campylonemoides	2.26e-05	3.19e-05
Desulfobacteraceae bacterium IS3	3.14e-05	3.09e-05
Alteromonadaceae bacterium Bs12	2.3e-05	3.08e-05
Enterobacter cloacae	2.5e-05	2.91e-05
Thermomonas hydrothermalis	2.1e-05	2.87e-05
Rhodothermus marinus	2.73e-05	1.59e-05
Pontibacillus marinus	2.7e-05	1.73e-05
Nocardia soli	2.69e-05	1.64e-05
Deltaproteobacteria bacterium RBG_16_71_12	2.65e-05	2.64e-05
Candidatus Magnetobacterium bavaricum	1.81e-05	2.64e-05
Pseudoalteromonas prydzensis	2.5e-05	1.96e-05
Insolitispirillum peregrinum	2.48e-05	2.17e-05
Chlorogloeopsis fritschii	2.36e-05	2.47e-05
Methylomarinum vadi	2.47e-05	1.71e-05
Candidatus Atribacteria bacterium CG	2.06e-05	2.46e-05
Mariniblastus fucicola	2.09e-05	2.45e-05
Parvimonas sp. Marseille-P4678	2.45e-05	2.25e-05
Verrucomicrobium sp. BvORR034	1.95e-05	2.44e-05
Novosphingobium malaysiense	2.43e-05	2.33e-05
Oscillatoriales cyanobacterium USR001	2.42e-05	1.47e-05
Rubinisphaera brasiliensis	2.42e-05	2.11e-05
Bacillus sp. FJAT-14578	2.38e-05	2.18e-05
Alkalitalea saponilacus	2.37e-05	1.62e-05
Coxiella burnetii	2.34e-05	2.29e-05
Lysobacter sp. Root494	8.9e-06	2.34e-05
Candidatus Falkowbacteria bacterium CG11	1.47e-05	2.33e-05
Chloroflexi bacterium RBG_16_63_12	1.48e-05	2.32e-05
Candidatus Pacebacteria bacterium CG10	2.31e-05	2.08e-05
Flavobacteriaceae bacterium CG	1.42e-05	2.31e-05
bacterium JKG1	1.49e-05	2.3e-05
Vitellibacter aquimaris	2.19e-05	2.3e-05
Rhizobacter sp. Root1221	9e-06	2.29e-05
Phycisphaeraceae bacterium TMED231	2.15e-05	2.26e-05
Candidatus Hydrogenedentes bacterium	2.26e-05	1.52e-05
Omnitrophica WOR_2 bacterium	2.25e-05	1.94e-05
Thermoflexus hugenholtzii	1.65e-05	2.25e-05
Gracilimonas tropica	1.88e-05	2.25e-05
Gammaproteobacteria bacterium TMED57	2.11e-05	2.25e-05
Kribbella flavida	1.59e-05	2.23e-05
Cytophagaceae bacterium BCCC1	1.86e-05	2.23e-05
Candidatus Promineofilum breve	2.23e-05	2.11e-05
Paenibacillus sp. OV219	1.5e-05	2.22e-05
Rhizobiales bacterium GAS188	2.22e-05	2.21e-05
Salinispora pacifica	1.5e-05	2.22e-05
Chthoniobacter flavus	2.21e-05	1.99e-05
Clostridiales bacterium GWD2_32_59	2.21e-05	1.82e-05
Cyclobacterium halophilum	2.17e-05	2.2e-05
Geofilum rubicundum	1.73e-05	2.19e-05
bacterium TMED80	2.02e-05	2.19e-05
Flammeovirgaceae bacterium 311	1.95e-05	2.19e-05
Thiothrix nivea	1.44e-05	2.18e-05
Desulfamplus magnetovallimortis	2.18e-05	1.77e-05
Candidatus Magnetomorum sp. HK-1	2.17e-05	2.18e-05
Candidatus Blackburnbacteria bacterium	2.17e-05	1.84e-05
Thioploca ingrica	1.64e-05	2.17e-05
bacterium (Candidatus Stahlbacteria) CG23	2.17e-05	1.14e-05
Alkaliphilus transvaalensis	2.16e-05	1.92e-05
Rhodohalobacter halophilus	1.02e-05	2.15e-05
Congregibacter litoralis	2.15e-05	1.87e-05
Dyadobacter tibetensis	1.91e-05	2.14e-05
Hippea alviniae	1.65e-05	2.14e-05
Legionella wadsworthii	2.14e-05	1.79e-05
Deltaproteobacteria bacterium RIFOXYB12	1.49e-05	2.14e-05
Frankia sp. DC12	1.94e-05	2.13e-05
Methyloferula stellata	2.13e-05	1.88e-05
Vibrio mangrovi	2.1e-05	2.12e-05
Dehalococcoidia bacterium	1.4e-05	2.12e-05
Candidatus Marinimicrobia bacterium	1.86e-05	2.11e-05
Gammaproteobacteria bacterium TMED34	1.37e-05	2.1e-05
Methanobacterium lacus	2.09e-05	2.05e-05
Polynucleobacter sp. MWH-Adler-W8	1.56e-05	2.09e-05
Cetobacterium ceti	1.56e-05	2.09e-05
Pseudomonas xinjiangensis	1.99e-05	2.08e-05
Thermoflexibacter ruber	1.89e-05	2.08e-05
Pedosphaera parvula	2.08e-05	1.94e-05
Synergistes jonesii	1.94e-05	2.07e-05
Bacillus sp. AFS088145	1.69e-05	2.07e-05
Acidobacteria bacterium 13_1_40CM_3_55_6	1.56e-05	2.07e-05
Gimesia maris	1.16e-05	2.07e-05
Bdellovibrio exovorus	2.07e-05	1.3e-05
Meiothermus silvanus	1.8e-05	2.07e-05
Anaerolinea thermolimosa	2.07e-05	2.03e-05
Prochlorococcus sp. HOT208_60m_805A16	2.07e-05	1.86e-05
Alphaproteobacteria bacterium CG1_02_46_17	1.79e-05	2.07e-05
Candidatus Magnetoglobus multicellularis	2.06e-05	1.84e-05
Bacteroides sp. CAG:709	2.06e-05	1.32e-05
Epulopiscium sp. Nele67-Bin004	1.52e-05	2.06e-05
Gemmatimonas sp. SG8_38_2	2.06e-05	1.94e-05
Leptospira sp. B5-022	1.52e-05	2.06e-05
Tistlia consotensis	2.05e-05	1.94e-05
Pseudobacteriovorax antillogorgiicola	1.66e-05	2.04e-05
Riemerella columbipharyngis	1.6e-05	2.04e-05
Virgibacillus alimentarius	1.34e-05	2.03e-05
Cycloclasticus sp. symbiont of Poecilosclerida sp. N	2.03e-05	1.54e-05
Marinomonas sp. MED121	1.91e-05	2.03e-05
Maribacter cobaltidurans	1.97e-05	2.03e-05
Chloroflexi bacterium RBG_16_54_18	1.24e-05	2.03e-05
Paenibacillus elgii	2.03e-05	1.73e-05
Parachlamydia acanthamoebae	2.01e-05	1.69e-05
Candidatus Riflebacteria bacterium GWC2	2.01e-05	1.83e-05
Mycobacterium kyorinense	1.56e-05	2.01e-05
Calothrix parietina	1.95e-05	2e-05
Cohnella sp. OV330	1.7e-05	2e-05
Nannocystis exedens	1.99e-05	1.87e-05
Fulvivirga imtechensis	1.99e-05	1.69e-05
Myxococcus stipitatus	1.75e-05	1.98e-05
Rickettsiella grylli	1.72e-05	1.97e-05
Thiothrix flexilis	1.97e-05	1.86e-05
Lysobacter daejeonensis	8e-06	1.97e-05
Agrococcus jejuensis	1.96e-05	1.97e-05
Candidatus Moranbacteria bacterium CG	1.96e-05	1.95e-05
Acidobacteria bacterium RBG	1.96e-05	1.94e-05
Geobacteraceae bacterium GWC2	1.27e-05	1.96e-05
Balneola sp. EhC07	1.89e-05	1.95e-05
Leptospira sp.	1.95e-05	1.65e-05
bacterium TMED46	1.63e-05	1.95e-05
Stenotrophomonas maltophilia	1.65e-05	1.94e-05
Desulfobacca sp. 4484_104	1.53e-05	1.94e-05
Aliifodinibius roseus	1.58e-05	1.94e-05
Pelagibacteraceae bacterium GOM-A3	1.94e-05	1.71e-05
Candidatus Kuenenbacteria bacterium CG11	1.83e-05	1.94e-05
Paenibacillaceae bacterium GAS479	1.94e-05	1.87e-05
Chlorobi bacterium NICIL-2	1.84e-05	1.93e-05
Candidatus Pelagibacter ubique	1.93e-05	1.21e-05
Dyadobacter koreensis	1.92e-05	1.58e-05
Syntrophobacter fumaroxidans	1.92e-05	1.83e-05
Marinomonas polaris	1.92e-05	1.84e-05
Dyadobacter sp. Leaf189	1.91e-05	1.62e-05
Paenibacillus sp. JCM 10914	1.36e-05	1.91e-05
candidate division TM6 bacterium GW2011	1.91e-05	1.59e-05
Bacillus aidingensis	1.62e-05	1.91e-05
Synechococcus sp. WH 8016	1.73e-05	1.91e-05
bacterium (Candidatus Stahlbacteria) CG23	1.35e-05	1.91e-05
Sorangium cellulosum	1.62e-05	1.9e-05
Desulfobacter curvatus	1.44e-05	1.9e-05
Labrenzia alba	1.89e-05	1.88e-05
Streptomyces antibioticus	1.89e-05	1.85e-05
alpha proteobacterium Mf 1.05b.01	1.59e-05	1.88e-05
Legionella gratiana	1.59e-05	1.88e-05
Yersinia kristensenii	1.88e-05	1.63e-05
Vibrio cholerae	1.88e-05	1.88e-05
Planktothricoides sp. SR001	1.59e-05	1.88e-05
Roseofilum reptotaenium	1.86e-05	1.88e-05
Dehalogenimonas alkenigignens	1.71e-05	1.87e-05
Paludibacter jiangxiensis	1.45e-05	1.87e-05
Candidatus Endolissoclinum sp. TMED55	1.87e-05	1.71e-05
Jannaschia sp. EhC01	1.87e-05	1.68e-05
Flexibacter flexilis	1.43e-05	1.86e-05
Elusimicrobia bacterium RIFOXYD12	1.86e-05	1.86e-05
Longimonas halophila	1.86e-05	1.37e-05
Spirulina major	1.41e-05	1.85e-05
Aster yellows phytoplasma	1.76e-05	1.85e-05
Scytonema sp. HK-05	1.84e-05	1.46e-05
Kibdelosporangium aridum	1.66e-05	1.84e-05
Geitlerinema sp. PCC 9228	1.84e-05	1.7e-05
Prolixibacter bellariivorans	1.83e-05	1.84e-05
Cellulophaga tyrosinoxydans	1.83e-05	1.61e-05
Ruegeria meonggei	1.75e-05	1.83e-05
Clostridium polynesiense	1.73e-05	1.83e-05
Pseudomonas aeruginosa	1.83e-05	1.29e-05
Oscillatoriales cyanobacterium JSC-12	1.83e-05	1.68e-05
Candidatus Kuenenia stuttgartiensis	1.82e-05	1.81e-05
Legionella tunisiensis	1.82e-05	1.59e-05
Glycomyces arizonensis	1.82e-05	1.79e-05
Tychonema bourrellyi	1.82e-05	1.69e-05
Aeromonas piscicola	1.81e-05	1.74e-05
Legionella worsleiensis	1.81e-05	1.76e-05
Sphingobacterium psychroaquaticum	1.68e-05	1.8e-05
Clostridium sp. CAG:594	1.15e-05	1.8e-05
Sphingobacteriales bacterium TSM_CSM	1.41e-05	1.8e-05
Paenibacillus rubinfantis	1.57e-05	1.8e-05
Marivita hallyeonensis	1.54e-05	1.79e-05
Legionella saoudiensis	1.79e-05	1.56e-05
Candidatus Thiomargarita nelsonii	1.79e-05	1.69e-05
Streptomyces albulus	1.78e-05	1.75e-05
Candidatus Endolissoclinum sp. TMED37	1.38e-05	1.78e-05
Bacillus sp. FJAT-29814	1.78e-05	1.56e-05
Thermanaerothrix daxensis	1.75e-05	1.77e-05
Thalassobius maritimus	1.49e-05	1.77e-05
Rufibacter roseus	1.76e-05	1.54e-05
Thermomicrobium roseum	1.76e-05	1.35e-05
Candidatus Magnetobacterium casensis	1.76e-05	1.67e-05
Myxococcales bacterium SG8_38	1.75e-05	1.72e-05
Streptomyces scabrisporus	1.44e-05	1.75e-05
Limnohabitans sp. 103DPR2	1.35e-05	1.75e-05
Streptomyces erythrochromogenes	1.57e-05	1.75e-05
Candidatus Atelocyanobacterium thalassa	1.75e-05	1.55e-05
Pseudoalteromonas sp. NBT06-2	1.15e-05	1.75e-05
Chitinophaga arvensicola	1.65e-05	1.75e-05
Verrucomicrobiae bacterium DG1235	1.15e-05	1.74e-05
Bacteroidetes bacterium 4572_112	1.48e-05	1.74e-05
Solemya velum gill symbiont	1.14e-05	1.74e-05
Candidatus Spechtbacteria bacterium	1.74e-05	1.71e-05
Aestuariibacter aggregatus	1.74e-05	1.71e-05
Lyngbya aestuarii	1.74e-05	1.51e-05
Caldithrix abyssi	1.28e-05	1.73e-05
Nitrospinae bacterium RIFCSPLOWO2	1.7e-05	1.73e-05
Sphingopyxis sp.	1.72e-05	1.19e-05
Actinophytocola xinjiangensis	1.72e-05	1.25e-05
Microcoleus sp. PCC 7113	1.38e-05	1.71e-05
Pseudoalteromonas luteoviolacea	1.38e-05	1.7e-05
Flammeovirga sp. SJP92	1.7e-05	1.61e-05
Rickettsiales bacterium TMED127	1.7e-05	1.66e-05
Marinilabilia salmonicolor	1.66e-05	1.69e-05
Bdellovibrionales bacterium RBG_16_40_8	1.69e-05	1.53e-05
Ktedonobacter racemifer	1.54e-05	1.69e-05
Anaerobacillus macyae	1.31e-05	1.68e-05
Salmonella enterica	1.67e-05	1.64e-05
Chitinibacter sp. ZOR0017	1.59e-05	1.67e-05
Caulobacter sp. Root655	1.09e-05	1.67e-05
Psychroflexus salarius	1.66e-05	1.43e-05
Streptomyces sp. MJM8645	1.5e-05	1.66e-05
Persephonella marina	1.64e-05	1.19e-05
candidate division TM6 bacterium	1.46e-05	1.63e-05
Ectothiorhodospira mobilis	1.63e-05	1.09e-05
Terasakiella pusilla	1.62e-05	1.54e-05
Azohydromonas australica	5.7e-06	1.61e-05
Scytonema tolypothrichoides	1.56e-05	1.61e-05
Calothrix rhizosoleniae	1.61e-05	1.56e-05
Candidatus Nomurabacteria bacterium GW	1.35e-05	1.61e-05
Parachlamydiaceae bacterium HS-T3	1.47e-05	1.6e-05
bacterium JGI 053	1.53e-05	1.6e-05
Candidatus Kaiserbacteria bacterium	1.22e-05	1.58e-05
Caldimonas taiwanensis	4.2e-06	1.57e-05
Lactobacillus johnsonii	1.43e-05	1.56e-05
Cylindrospermum stagnale	1.56e-05	1.44e-05
candidate division BRC1 bacterium SM23_51	1.54e-05	1.56e-05
Syntrophobacteraceae bacterium CG2	1.52e-05	1.55e-05
Ancylobacter rudongensis	7e-06	1.54e-05
bacterium TMED88	1.53e-05	1.43e-05
Dolosigranulum pigrum	1.31e-05	1.53e-05
Alkaliphilus sp.	1.51e-05	7.6e-06
Lysobacter arseniciresistens	1.44e-05	1.49e-05
Pelagibacteraceae bacterium TMED267	1.21e-05	1.48e-05
Amphritea atlantica	1.48e-05	1.39e-05
Gammaproteobacteria bacterium TMED30	1.06e-05	1.48e-05
Acidobacteria bacterium 13_2_20CM_58_27	1.47e-05	1.42e-05
Bacillus mycoides	1.44e-05	1.46e-05
Rhodopirellula sp. SM50	1.33e-05	1.44e-05
Gammaproteobacteria bacterium SG8_30	1.36e-05	1.43e-05
Anabaena cylindrica	1.42e-05	1.23e-05
Chloracidobacterium sp. CP2_5A	1.4e-05	1.36e-05
Chloroflexi bacterium G233	1.38e-05	1.39e-05
Gammaproteobacteria bacterium TMED36	1.36e-05	1.2e-05
Gammaproteobacteria bacterium	1.29e-05	1.03e-05
Cycloclasticus sp.	1.29e-05	1.15e-05
Dyella-like sp. DHo	1.29e-05	1.17e-05
Hahella chejuensis	1.22e-05	1.18e-05
Tepidimonas taiwanensis	6.3e-06	1.21e-05
Flavobacterium subsaxonicum	8.8e-06	1.21e-05
bacterium TMED198	1.2e-05	8.8e-06
Deltaproteobacteria bacterium	1.19e-05	6.6e-06
Pseudoxanthomonas wuyuanensis	4.8e-06	1.19e-05
Calothrix sp. 336_3	1.16e-05	1.17e-05
Schlesneria paludicola	1.14e-05	1.09e-05
Paenibacillus yonginensis	8.2e-06	1.12e-05
Pelagibacteraceae bacterium GOM-A4	1.11e-05	1e-05
Azohydromonas lata	5.5e-06	1.09e-05
Blautia sp. CAG:257	1.06e-05	4.9e-06
Hydrocoleum sp. CS-953	6e-06	1.05e-05
Aureispira sp. CCB-QB1	8.1e-06	1.04e-05
Lysobacter antibioticus	6.5e-06	1.02e-05
Silanimonas lenta	2.9e-06	1.01e-05
Tepidimonas fonticaldi	6.3e-06	9.8e-06
Spirosoma aerolatum	9e-06	9.8e-06
Lysobacter sp. URHA0019	7.2e-06	9.1e-06
Rubrivivax gelatinosus	2.9e-06	8.2e-06
Ideonella sp. A 288	1.7e-06	8.1e-06
Aquincola tertiaricarbonis	6.1e-06	8e-06
Lysobacter dokdonensis	3.6e-06	7.1e-06
Methylibium sp. Root1272	1.7e-06	6.6e-06
Caldimonas manganoxidans	3.7e-06	6.3e-06
Aquabacterium parvum	1.6e-06	6e-06
Rubrivivax benzoatilyticus	1.9e-06	6e-06
Pseudomonas thermotolerans	3.7e-06	5.5e-06
Azospira oryzae	2.8e-06	5.3e-06
Pseudoxanthomonas suwonensis	5e-07	5.3e-06
Sphaerotilus natans	4e-06	5.2e-06
uncultured gamma proteobacterium	5.1e-06	4.7e-06
Methylibium sp. CF059	3.2e-06	5e-06
Lysobacter spongiicola	3.2e-06	5e-06
Lysobacter enzymogenes	2.2e-06	4.9e-06
Lysobacter concretionis	4.4e-06	3.7e-06
Luteimonas huabeiensis	3.2e-06	4.1e-06
Burkholderiales bacterium 70-64	2.1e-06	3.9e-06
Noviherbaspirillum sp. Root189	2.8e-06	3.9e-06
Delftia sp. 60	5e-07	3.8e-06
Methylibium petroleiphilum	4e-07	3.8e-06
Thiomonas sp. X19	1.2e-06	3.7e-06
Burkholderiales bacterium	2.8e-06	3.7e-06
Rhizobacter sp. Root404	1.4e-06	3.6e-06
Luteimonas tolerans	2e-06	3.5e-06
Ramlibacter tataouinensis	3.4e-06	3.5e-06
Pelomonas sp. Root1444	1.4e-06	3.5e-06
Methylibium sp. NZG	1.4e-06	3.5e-06
Xanthomonadaceae bacterium SCN 69-48	1.1e-06	3.3e-06
Burkholderiales bacterium PBB1	1e-06	3.3e-06
Ramlibacter sp. Leaf400	7e-07	3.2e-06
Lysobacter capsici	3.2e-06	2.5e-06
Tepidiphilus margaritifer	1.7e-06	3.2e-06
Luteimonas sp. JM171	2e-06	2.9e-06
Burkholderiales bacterium JOSHI_001	4e-07	2.9e-06
Xenophilus azovorans	0	2.8e-06
Neisseria polysaccharea	0	2.8e-06
Xanthomonas campestris	6e-07	2.8e-06
Variovorax sp. 770b2	4e-07	2.7e-06
Pelomonas puraquae	1.5e-06	2.7e-06
Pseudomonas sp. CC6-YY-74	0	2.7e-06
Luteimonas mephitis	2.7e-06	1.5e-06
Nevskia soli	2.6e-06	2e-07
Ideonella sakaiensis	4e-07	2.6e-06
Rhodospirillum centenum	6e-07	2.6e-06
Thermomonas fusca	3e-07	2.6e-06
Candidatus Contendobacter odensis	6e-07	2.6e-06
Rhodoferax antarcticus	1.1e-06	2.6e-06
Diaphorobacter polyhydroxybutyrativorans	2.5e-06	2e-06
Cystobacter fuscus	1.4e-06	2.4e-06
Rhizobacter gummiphilus	1.8e-06	2.4e-06
Luteimonas sp. J29	2.1e-06	2.3e-06
Luteimonas abyssi	1e-06	2.3e-06
Propionivibrio dicarboxylicus	2.2e-06	1.3e-06
Variovorax paradoxus	3e-07	2.2e-06
Thiocapsa sp. KS1	1.6e-06	2.1e-06
Lysobacter sp. cf310	2.1e-06	2e-06
Rhodoferax fermentans	6e-07	2.1e-06
Methylibium sp. YR605	1.2e-06	2.1e-06
Betaproteobacteria bacterium	2e-06	1.4e-06
Pseudomonas stutzeri	4e-07	2e-06
Polaromonas sp. JS666	6e-07	2e-06
Azonexus hydrophilus	9e-07	2e-06
Arenimonas metalli	2e-06	1e-06
Roseateles terrae	4e-07	2e-06
Pseudoxanthomonas sp. CF125	2e-06	1e-07
Arenimonas sp. SCN 70-307	3e-07	1.9e-06
Xanthomonas sp. Mitacek01	9e-07	1.9e-06
Lautropia sp. SCN 69-89	0	1.9e-06
Betaproteobacteria bacterium	1.9e-06	9e-07
Giesbergeria anulus	8e-07	1.8e-06
uncultured bacterium pTW2	2e-07	1.8e-06
Xanthomonas sp. SHU 308	1.8e-06	1.5e-06
Enterococcus faecalis	1.8e-06	2e-07
Burkholderiales bacterium	0	1.8e-06
Betaproteobacteria bacterium	1.8e-06	1e-06
Variovorax sp. JS1663	1.8e-06	1.5e-06
Mitsuaria chitosanitabida	1.7e-06	4e-07
Azotobacter chroococcum	9e-07	1.7e-06
Curvibacter gracilis	4e-07	1.7e-06
Curvibacter sp. PAE-UM	3e-07	1.7e-06
Methylococcus capsulatus	6e-07	1.7e-06
Lautropia sp. SCN 66-9	5e-07	1.7e-06
Variovorax sp. PAMC 28711	1.6e-06	3e-07
Polaromonas sp. C04	1.6e-06	1.6e-06
Aquabacterium sp. NJ1	0	1.6e-06
Cupriavidus oxalaticus	0	1.6e-06
Comamonas testosteroni	9e-07	1.6e-06
Gammaproteobacteria bacterium	2e-07	1.6e-06
Stenotrophomonas rhizophila	0	1.6e-06
Variovorax sp. WDL1	4e-07	1.5e-06
Lysobacter sp. Root916	2e-07	1.5e-06
Xanthomonas sp. NCPPB 1128	1.5e-06	0
Pseudoxanthomonas sp. Root630	7e-07	1.5e-06
Herbaspirillum autotrophicum	4e-07	1.5e-06
Massilia namucuonensis	2e-07	1.5e-06
Variovorax sp. URHB0020	1.3e-06	1.5e-06
Pelomonas sp. KK5	6e-07	1.5e-06
Intrasporangium oryzae	8e-07	1.5e-06
Pseudoalteromonas sp. GCY	0	1.5e-06
Betaproteobacteria bacterium	5e-07	1.5e-06
Massilia sp. PDC64	9e-07	1.5e-06
Hydrogenophaga palleronii	2e-07	1.5e-06
Pseudoxanthomonas indica	4e-07	1.4e-06
Caulobacter vibrioides	1.4e-06	4e-07
Variovorax sp. OK605	3e-07	1.4e-06
Azoarcus tolulyticus	8e-07	1.4e-06
Pseudomonas fulva	2e-07	1.4e-06
Stenotrophomonas humi	1.4e-06	2e-07
Comamonadaceae bacterium URHA0028	0	1.4e-06
Hydrogenophaga flava	4e-07	1.4e-06
Pseudomonas weihenstephanensis	4e-07	1.4e-06
Rhodanobacter spathiphylli	1.3e-06	1.4e-06
Lampropedia hyalina	1.2e-06	1.4e-06
Roseateles sp. YR242	4e-07	1.4e-06
Nitrosospira multiformis	0	1.4e-06
Brachymonas denitrificans	6e-07	1.3e-06
Marinobacter hydrocarbonoclasticus	6e-07	1.3e-06
Hylemonella gracilis	3e-07	1.3e-06
Novosphingobium rosa	1.3e-06	3e-07
Pseudoxanthomonas sp. J35	4e-07	1.3e-06
Polaromonas jejuensis	8e-07	1.3e-06
Stenotrophomonas panacihumi	4e-07	1.3e-06
Variovorax sp. HW608	1.3e-06	9e-07
Acidovorax sp. CF316	1e-06	1.3e-06
Lysobacter sp. Root604	1e-06	1.3e-06
Rhodocyclaceae bacterium Paddy-1	0	1.3e-06
Xanthomonadaceae bacterium NML91-0213	1e-06	1.2e-06
Xanthomonadales bacterium	3e-07	1.2e-06
Thioalkalivibrio sulfidiphilus	4e-07	1.2e-06
Lysobacter gummosus	5e-07	1.2e-06
Jannaschia rubra	2e-07	1.2e-06
Leptothrix cholodnii	0	1.2e-06
Myxococcus fulvus	1.1e-06	4e-07
Rhodanobacter sp. SCN 67-45	9e-07	1.1e-06
Noviherbaspirillum massiliense	1.1e-06	1.1e-06
Oblitimonas alkaliphila	2e-07	1.1e-06
Noviherbaspirillum autotrophicum	0	1.1e-06
Dyella jiangningensis	1.1e-06	3e-07
Burkholderiaceae bacterium 16	5e-07	1.1e-06
Burkholderiales bacterium	1e-06	5e-07
Burkholderia sp. BDU8	3e-07	1e-06
Ottowia thiooxydans	4e-07	1e-06
Thauera sp. K11	3e-07	1e-06
Methylobacterium gossipiicola	2e-07	1e-06
Dokdonella immobilis	8e-07	1e-06
Lysobacter defluvii	1e-06	5e-07
Vitreoscilla filiformis	0	9e-07
Acidovorax wautersii	2e-07	9e-07
Acidovorax wautersii	2e-07	9e-07

## Sheet: Table S4
Table S4. Relative abundance of Eukaryota species of CACB of Pediculus humanus capitis.
Species	Abundance
	Clade A	Clade B
Basidiobolus meristosporus	0.00343631	0.00355984
Spizellomyces punctatus	0.00273875	0.00280377
Rhizophagus irregularis	0.00229033	0.00234294
Rozella allomycis	0.001678	0.00168154
Gonapodya prolifera	0.00111668	0.00113849
Rhizoclosmatium globosum	0.000914906	0.000875077
Allomyces macrogynus	0.000694279	0.000727598
Conidiobolus coronatus	0.000631109	0.000595384
Batrachochytrium dendrobatidis	0.000603113	0.000629716
Bifiguratus adelaidae	0.000621369	0.000615673
Anaeromyces robustus	0.000587505	0.000593455
Rhizopus microsporus	0.000559968	0.000589034
Batrachochytrium salamandrivorans	0.000561893	0.000584518
Neocallimastix californiae	0.000513434	0.000541917
Mortierella verticillata	0.000496508	0.000529125
Piromyces finnis	0.000362297	0.00039952
Lobosporangium transversale	0.000361783	0.00037532
Catenaria anguillulae	0.000367251	0.000360399
Mortierella elongata	0.000350254	0.000352292
Paramicrosporidium saccamoebae	0.000328848	0.000332038
Choanephora cucurbitarum	0.000295574	0.000313548
Phycomyces blakesleeanus	0.000282715	0.000286981
Puccinia striiformis	0.000234936	0.00023656
Parasitella parasitica	0.000209559	0.00022306
Hesseltinella vesiculosa	0.000220937	0.000211671
Syncephalastrum racemosum	0.000210745	0.000220928
Smittium culicis	0.000199052	0.000213422
Mucor circinelloides	0.000209363	0.000197426
Coemansia reversa	0.000205483	0.000201586
Linderina pennispora	0.00015514	0.000175722
Absidia repens	0.0001609	0.0001681
Absidia glauca	0.0001635	0.00015
Lichtheimia ramosa	0.0001508	0.0001625
Piromyces sp. E2	0.0001501	0.0001561
Saitoella complicata	0.0001498	0.0001402
Zancudomyces culisetae	0.0001382	0.0001436
Nosema apis	0.0001364	0.0001332
Tortispora caseinolytica	9.64e-05	0.0001213
Rhizoctonia solani	0.000121	0.0001141
Rhizopus delemar	0.0001154	0.0001181
Wallemia mellicola	0.0001074	0.0001096
Lichtheimia corymbifera	0.0001003	0.0001052
Schizosaccharomyces japonicus	9.45e-05	8.83e-05
Neolecta irregularis	9.04e-05	9.35e-05
Lipomyces starkeyi	8.41e-05	8.97e-05
Candida boidinii	6.8e-05	8.91e-05
Xanthophyllomyces dendrorhous	7.6e-05	8.86e-05
Chaetomium thermophilum	6.52e-05	8.36e-05
Tilletiaria anomala	8.22e-05	7.19e-05
Mitosporidium daphniae	7.34e-05	7.59e-05
Gloeophyllum trabeum	6.67e-05	7.56e-05
Mycena chlorophos	6.41e-05	7.44e-05
Schizopora paradoxa	6.72e-05	7.14e-05
Puccinia triticina	6.88e-05	6.88e-05
Yarrowia lipolytica	6.57e-05	6.53e-05
Malassezia sympodialis	6.39e-05	6.53e-05
Pachysolen tannophilus	6.47e-05	5.8e-05
Nadsonia fulvescens	6.27e-05	6.12e-05
Botryobasidium botryosum	6.12e-05	5.76e-05
Melampsora larici-populina	6.08e-05	5.39e-05
Trichophyton violaceum	5.24e-05	5.96e-05
Schizosaccharomyces pombe	5.82e-05	4.98e-05
Moniliophthora roreri	5.64e-05	5.82e-05
Taphrina deformans	5.7e-05	4.06e-05
Pneumocystis jirovecii	5.32e-05	5.6e-05
Schizosaccharomyces cryophilus	5.56e-05	4.87e-05
Wickerhamomyces anomalus	5.55e-05	4.78e-05
Sanghuangporus baumii	4.93e-05	5.46e-05
Aspergillus terreus	5.16e-05	5.41e-05
Tuber melanosporum	5.28e-05	4.78e-05
Tremella mesenterica	5.26e-05	4.91e-05
Pneumocystis murina	5.17e-05	5.07e-05
Baudoinia panamericana	4.84e-05	4.79e-05
Malassezia pachydermatis	4.35e-05	4.79e-05
Anncaliia algerae	3.45e-05	4.54e-05
Laetiporus sulphureus	4.45e-05	3.64e-05
Sporidiobolus salmonicolor	4.41e-05	3.8e-05
Exidia glandulosa	3.41e-05	4.36e-05
Pichia membranifaciens	4.3e-05	3.84e-05
Cetraspora pellucida	3.62e-05	4.17e-05
Sphaerobolus stellatus	4.04e-05	3.82e-05
Mixia osmundae	3.95e-05	3.55e-05
Plicaturopsis crispa	3.36e-05	3.93e-05
Torrubiella hemipterigena	1.99e-05	3.89e-05
Amanita muscaria	3.59e-05	3.88e-05
Rhodotorula toruloides	3.84e-05	3.74e-05
Ganoderma sinense	3.83e-05	3.42e-05
Umbilicaria pustulata	3.83e-05	3.66e-05
Fibularhizoctonia sp. CBS 109695	3.33e-05	3.8e-05
Fusarium oxysporum	3.74e-05	3.42e-05
Saccharomycetaceae sp. _Ashbya aceri	3.72e-05	3.51e-05
Dactylellina haptotyla	3.65e-05	3.53e-05
Serendipita indica	3.65e-05	3.42e-05
Schizophyllum commune	2.75e-05	3.53e-05
Lachancea fermentati	3.49e-05	3.36e-05
Exophiala sideris	3.46e-05	3.17e-05
Neonectria ditissima	3.41e-05	3.45e-05
Tulasnella calospora	3.43e-05	3.19e-05
Verruconis gallopava	3.43e-05	3.42e-05
Clavispora lusitaniae	3.41e-05	2.66e-05
Galactomyces candidum	3.16e-05	3.38e-05
Wickerhamomyces ciferrii	3.38e-05	3.28e-05
Candida glabrata	2.63e-05	3.31e-05
Candida albicans	3.15e-05	3.27e-05
Ascoidea rubescens	3.11e-05	3.23e-05
Amphiamblys sp. WSBS2006	3.2e-05	3.08e-05
Calocera viscosa	2.25e-05	2.95e-05
Serendipita vermifera	2.17e-05	2.93e-05
Scleroderma citrinum	2.71e-05	2.91e-05
Ustilago bromivora	2.64e-05	2.34e-05
Rhodotorula sp. JG-1b	2.45e-05	2.15e-05
Candida tropicalis	1.68e-05	2.43e-05
Fistulina hepatica	2.1e-05	2.38e-05
Eremothecium sinecaudum	2.32e-05	1.58e-05
Coprinopsis cinerea	1.89e-05	2.32e-05
Cylindrobasidium torrendii	1.93e-05	2.31e-05
Acidomyces richmondensis	1.76e-05	2.3e-05
Cenococcum geophilum	1.95e-05	2.21e-05
Cladophialophora carrionii	2.2e-05	1.55e-05
Olpidium bornovanus	2.17e-05	2.19e-05
Wallemia ichthyophaga	1.32e-05	2.19e-05
Smittium mucronatum	1.59e-05	2.17e-05
Hypsizygus marmoreus	2.17e-05	1.87e-05
Phialocephala scopiformis	1.34e-05	2.17e-05
Kazachstania africana	1.64e-05	2.15e-05
Enterocytozoon hepatopenaei	1.72e-05	2.15e-05
Lepidopterella palustris	1.87e-05	2.14e-05
Pyrenophora teres	1.45e-05	2.13e-05
Gelatoporia subvermispora	2.12e-05	1.87e-05
Pseudogymnoascus sp. VKM F-3808	2.1e-05	1.73e-05
Vittaforma corneae	2.09e-05	1.87e-05
Bartheletia paradoxa	1.81e-05	2.08e-05
Hortaea werneckii	2.07e-05	1.94e-05
Penicillium nalgiovense	1.91e-05	2.06e-05
Pseudogymnoascus sp. VKM F-4281	2.05e-05	1.72e-05
Cryptococcus depauperatus	1.41e-05	2.05e-05
Arthrobotrys oligospora	2.02e-05	1.89e-05
Kluyveromyces lactis	2.01e-05	1.94e-05
Aspergillus fumigatus	1.92e-05	2e-05
Termitomyces sp. J132	1.95e-05	1.99e-05
Spathaspora passalidarum	1.86e-05	1.98e-05
Candida intermedia	1.97e-05	1.47e-05
Kockovaella imperatae	1.91e-05	1.96e-05
Ogataea parapolymorpha	1.64e-05	1.95e-05
Kluyveromyces marxianus	1.94e-05	1.5e-05
Trachipleistophora hominis	1.6e-05	1.93e-05
Coniophora puteana	1.93e-05	1.7e-05
Endocarpon pusillum	1.78e-05	1.93e-05
Rhodotorula graminis	1.65e-05	1.93e-05
Auricularia subglabra	1.92e-05	1.29e-05
Cyberlindnera fabianii	1.75e-05	1.92e-05
Coniosporium apollinis	1.89e-05	1.91e-05
Sugiyamaella lignohabitans	1.49e-05	1.91e-05
Puccinia helianthi	1.9e-05	1.66e-05
Hyphopichia burtonii	1.89e-05	1.69e-05
Aspergillus turcosus	1.73e-05	1.88e-05
Aspergillus nidulans	1.88e-05	1.58e-05
Geosiphon pyriformis	1.74e-05	1.87e-05
Talaromyces islandicus	1.28e-05	1.87e-05
Ceratocystis platani	1.41e-05	1.87e-05
Cutaneotrichosporon oleaginosum	1.64e-05	1.87e-05
Magnaporthiopsis poae	1.86e-05	1.85e-05
Mucor ambiguus	1.86e-05	1.85e-05
Aspergillus calidoustus	1.56e-05	1.85e-05
Dichomitus squalens	1.85e-05	1.73e-05
Trametes coccinea	1.83e-05	1.72e-05
Ceraceosorus bombacis	1.72e-05	1.83e-05
Millerozyma farinosa	1.81e-05	1.65e-05
Colletotrichum gloeosporioides	1.73e-05	1.81e-05
Trichophyton benhamiae	1.79e-05	1.59e-05
Postia placenta	1.59e-05	1.79e-05
Fibroporia radiculosa	1.58e-05	1.78e-05
Capronia epimyces	1.78e-05	1.65e-05
Sporothrix insectorum	1.71e-05	1.77e-05
Pichia kudriavzevii	1.77e-05	1.57e-05
Phanerochaete carnosa	1.62e-05	1.77e-05
Kazachstania saulgeensis	1.4e-05	1.75e-05
Aspergillus cristatus	1.69e-05	1.74e-05
Pneumocystis carinii	1.63e-05	1.73e-05
Oidiodendron maius	1.64e-05	1.72e-05
Candida tanzawaensis	1.72e-05	1.52e-05
Lachancea sp. PJ-2012a	1.71e-05	1.65e-05
Moesziomyces aphidis	1.26e-05	1.71e-05
Setosphaeria turcica	1.69e-05	1.21e-05
Phlebiopsis gigantea	1.67e-05	1.57e-05
Candida auris	1.67e-05	1.62e-05
Phlebia centrifuga	1.07e-05	1.67e-05
Paraphaeosphaeria sporulosa	1.61e-05	1.64e-05
Pochonia chlamydosporia	1.58e-05	1.63e-05
Drechslerella stenobrocha	1.54e-05	1.61e-05
Protomyces lactucaedebilis	1.56e-05	1.61e-05
Pseudocercospora fijiensis	1.58e-05	1.15e-05
Histoplasma capsulatum	1.46e-05	1.58e-05
Cordyceps militaris	1.58e-05	1.38e-05
Fusarium fujikuroi	1.58e-05	1.16e-05
Alternaria alternata	1.55e-05	1.38e-05
Neolentinus lepideus	1.54e-05	1.51e-05
Fomitopsis pinicola	1.48e-05	1.36e-05
Blumeria graminis	1.4e-05	1.45e-05
Paxillus involutus	1.3e-05	1.44e-05
Geranomyces variabilis	1.01e-05	1.43e-05
Phellinus noxius	1.37e-05	1.13e-05
Microsporum canis	9.4e-06	1.33e-05
Cyphellophora europaea	9e-06	1.3e-05
Botrytis cinerea	1.29e-05	7.1e-06
Trichosporon asahii	1.27e-05	8.3e-06
Kalmanozyma brasiliensis	1.26e-05	8.4e-06
Sordaria macrospora	1.12e-05	9.2e-06
Cercospora beticola	1.12e-05	1.06e-05
uncultured fungus	1.01e-05	1e-05
Penicillium nordicum	5.5e-06	9.9e-06
Fomitiporia mediterranea	9e-06	8.7e-06
Aspergillus bombycis	8.8e-06	2.5e-06
Anthracocystis flocculosa	4.4e-06	7.1e-06
Stagonospora sp. SRC1lsM3a	5.9e-06	4.3e-06

## Sheet: Table S5
Table S5. Relative abundance of the top 39 viral species of clade A and clade B of Pediculus humanus capitis.
Species	Abundance
	Clade A	Clade B
Avian sarcoma virus	0.0001708	0.0001816
UR2 sarcoma virus	0.0001634	0.0001641
Cotesia sesamiae bracovirus	0.0001536	0.0001401
Avian leukosis virus	0.0001422	0.000142
Trichoplusia ni ascovirus 2c	7.4e-05	6.49e-05
Autographa californica multiple nucleopolyhedrovirus	5.19e-05	7.28e-05
Diadromus pulchellus ascovirus 4a	5.74e-05	6.06e-05
Hardy-Zuckerman feline sarcoma virus	5.77e-05	5.51e-05
Klosneuvirus KNV1	5.24e-05	5.12e-05
Oryctes rhinoceros nudivirus	3.95e-05	3.96e-05
Reticuloendotheliosis virus	3.63e-05	3.93e-05
Feline leukemia virus	3.33e-05	3.74e-05
Canarypox virus	3.58e-05	3.14e-05
Swinepox virus	3.44e-05	3.52e-05
Helicoverpa armigera nucleopolyhedrovirus	1.9e-05	2.22e-05
Invertebrate iridescent virus 6	1.39e-05	2.2e-05
Bovine viral diarrhea virus 1	1.35e-05	2.19e-05
Macacine gammaherpesvirus 5	2.15e-05	2.01e-05
Leucania separata nucleopolyhedrovirus	2.09e-05	1.82e-05
Tanapox virus	2.09e-05	1.72e-05
Murine leukemia virus	1.92e-05	2.06e-05
Anomala cuprea entomopoxvirus	2.03e-05	1.99e-05
Microplitis mediator bracovirus	1.62e-05	2.02e-05
Heliothis zea nudivirus	2.01e-05	1.37e-05
Yokapox virus	1.96e-05	1.5e-05
Elephant endotheliotropic herpesvirus 4	1.94e-05	1.88e-05
Leptopilina boulardi filamentous virus	1.41e-05	1.93e-05
Mythimna separata entomopoxvirus	1.53e-05	1.93e-05
Cotesia congregata bracovirus	1.59e-05	1.88e-05
Avian musculoaponeurotic fibrosarcoma virus AS42	1.64e-05	1.87e-05
Diatraea saccharalis granulovirus	1.86e-05	1.85e-05
Eptesipox virus	1.83e-05	1.83e-05
Ranid herpesvirus 2	1.66e-05	1.79e-05
Avian myeloblastosis virus	9e-06	1.75e-05
Y73 sarcoma virus	1.5e-05	1.63e-05
Bovine gammaherpesvirus 6	7.6e-06	1.34e-05
Invertebrate iridescent virus 31	9.8e-06	1.15e-05
Sucra jujuba nucleopolyhedrovirus	1.04e-05	1.13e-05
Kirsten murine sarcoma virus	9.1e-06	1.08e-05

## Sheet: Table S6
Table S6. Relative abundance of the top 17 archaea species of clade A and clade B of Pediculus humanus capitis.
Species	Abundance
	Clade A	Clade B
Candidatus Altiarchaeales archaeon WOR_SM1_86-2	5.3e-05	5.11e-05
Candidatus Methanoperedens nitroreducens	1.92e-05	2.48e-05
Euryarchaeota archaeon RBG	2.16e-05	1.56e-05
Candidatus Pacearchaeota archaeon CG1	1.79e-05	2.09e-05
miscellaneous Crenarchaeota group-6 archaeon AD8-1	1.84e-05	2.07e-05
Candidatus Heimdallarchaeota archaeon LC_2	1.83e-05	2.07e-05
Euryarchaeota archaeon SM23-78	1.93e-05	1.43e-05
Thaumarchaeota archaeon	1.84e-05	1.88e-05
Candidatus Heimdallarchaeota archaeon LC_3	1.4e-05	1.87e-05
Methanococcoides burtonii	1.84e-05	1.84e-05
Lokiarchaeum sp. GC14_75	1.38e-05	1.79e-05
Nitrosopumilus maritimus	1.78e-05	1.74e-05
candidate divison MSBL1 archaeon SCGC-AAA261C02	1.68e-05	1.76e-05
Theionarchaea archaeon DG-70	1.42e-05	1.67e-05
Methanocaldococcus vulcanius	1.64e-05	1.65e-05
Candidatus Korarchaeum cryptofilum	1.33e-05	1.1e-05
Archaeoglobus profundus	7e-06	9.9e-06
